# Supplementary material for: The Potential of Medicinal Plants and Natural Products in the Treatment of Burns and Sunburn—A Review
Source: Pharmaceutics. 2023 Feb 13;15(2):633. doi: 10.3390/pharmaceutics15020633 (PMC9958865; doi:10.3390/pharmaceutics15020633)
Supplement: Supplementary file 1 [file pharmaceutics-15-00633-s001.zip]

Archive with 1 entries (1 files):
- pharmaceutics-2195381-supplementary.pdf
